# Supplementary material for: Vaginal Microbiota and Local Immunity in HPV-Induced High-Grade Cervical Dysplasia: A Narrative Review
Source: Int J Mol Sci. 2025 Apr 22;26(9):3954. doi: 10.3390/ijms26093954 (PMC12071600; doi:10.3390/ijms26093954)
Supplement: Supplementary file 1 [file ijms-26-03954-s001.zip]

Archive with 1 entries (1 files):
- ijms-3567097-supplementary.pdf
